# Supplementary material for: 18F-FDG-PET/MR imaging to monitor disease activity in large vessel vasculitis
Source: Nat Commun. 2024 Aug 25;15:7314. doi: 10.1038/s41467-024-51613-1 (PMC11345444; doi:10.1038/s41467-024-51613-1)
Supplement: Supplementary file 4 — Source Data [file 41467_2024_51613_MOESM4_ESM.xlsx]

## Sheet: Figure 1
	Active disease																							Inactive disease
Asc. aorta	2	1	2	3	3	3	3	2	2	2	1	3	2	3	1	2	2	1	1	2	1	1	3	1	1	2	2	1	1	1	1	1	1	1	1	0	2	0	1	1
Aortic arch	2	1	3	3	3	3	3	2	2	2	3	3	2	3	1	1	2	2	1	1	1	1	3	1	1	2	2	1	1	1	1	2	1	1	1	0	2	3	1	1
Desc. thor. aorta	2	1	3	3	3	3	3	2	2	3	3	3	2	3	1	2	2	1	1	2	1	1	3	1	1	2	2	1	1	1	1	2	1	1	1	0	3	2	3	1
Abdominal aorta	2	1	2	3	3	3	2	2	2	3	3	3	3	3	1	2	2	1	1	2	1	1	3	1	1	2	2	1	1	1	1	1	1	1	1	0	3	3	2	1
Brachiocephalic	1	1	2	2	3	3	3	1	2	2	1	3	2	3	1	0	1	0	1	1	1	1	0	0	1	1	2	0	1	1	1	2	0	0	0	1	2	0	1	0
Carotid	2	0	2	3	2	3	2	1	2	2	1	3	3	3	0	1	1	0	1	2	1	1	1	0	1	1	1	1	1	1	1	2	0	1	1	1	2	0	1	1
Vertebral	0	0	0	0	0	3	1	1	1	1	1	0	2	2	0	0	0	0	0	0	1	1	0	0	1	0	1	0	0	0	0	0	0	0	1	0	1	0	0	1
Subclavian	0	0	2	2	2	3	1	1	0	1	0	3	2	3	0	0	1	0	0	2	1	1	3	0	1	0	1	0	0	0	0	1	0	0	1	0	1	1	1	1
Axillary	0	0	1	0	2	3	1	0	0	0	0	0	2	2	0	0	0	0	0	1	1	1	0	0	0	0	1	0	0	0	0	0	0	0	0	0	0	0	0	0
Iliac	0	0	0	0	3	3	0	1	0	3	0	0	0	2	0	0	0	0	0	0	1	1	0	0	0	0	1	0	0	0	0	0	0	0	0	0	0	0	0	0

## Sheet: Figure 2a
Active	Inactive
13	4
5	9
19	11
23	14
23	6
27	7
20	7
13	7
14	15
18	4
15	6
8	7
13	3
27	18
21	9
26	13
7	10
5
7
15
15
9
16

## Sheet: Figure 2b
GCA - active	GCA - inactive	TAK - active	TAK - inactive
19	14	13	9
23	7	5	7
23	15	15	9
27	4	7
20	6	5
13	7	7
14	3	16
18	18
8	13
13	10
27
21
26
15
15
9

## Sheet: Figure 3a
	Active disease																							Inactive disease
Asc. aorta	1.7	1.7	2.3	2.5	2.5	2.3	2.1	2.1	1.9	2	1.5	1.8	2.2	3.6	1.5	3.1	2.3	2.6	1.8	2.1	1.9	2	5.1	1.3	1	1.9	2	1.3	1.2	1.5	2.1	1.4	1.8	1.4	1.7	1.3	2.5	1.4	2.1	1.5
Aortic arch	1.6	1.9	2.6	2.3	3.2	2.1	2.2	2.1	2.1	2.1	3.8	1.6	2.6	4.5	1.8	2.6	2.1	2.9	2.1	1.8	2.1	1.8	3.9	1.3	1.5	2	2	1.4	1.3	1.7	2	1.9	1.9	1.7	1.9	1.4	2.4	3.6	2.2	1.6
Desc. thor. aorta	1.6	2.1	3.1	2.5	2.9	2.9	2.2	1.9	2	2.5	3.7	1.8	2.2	4.8	1.8	3.4	2	2.2	1.7	2.2	2.4	1.8	3.6	1.4	1.3	1.9	2.5	1.7	2.1	1.8	1.9	1.7	2.1	1.4	2.2	1.5	2.8	2.9	3.3	1.8
Abdominal aorta	1.6	2.1	2.5	3.5	4.2	3.1	1.9	1.9	2.2	2.4	3.1	1.8	3	4.1	1.9	4.1	2.4	2.4	1.7	2.2	2.9	2.2	7.5	1.2	1.5	2.1	2.2	1.7	2	1.9	1.8	1.5	2.1	1.2	2.2	1.5	3.2	6.6	2.6	1.8
Brachiocephalic	1.1	1.6	2.3	1.9	2.3	2.2	2.2	1.8	2	1.8	1.2	1	1.6	4.5	1.5	2.4	2.2	1	1.6	1.8	1.7	1.6	1.7	1	1.1	1.7	1.9	1	1.3	1.4	1.9	1.8	1.2	1	1.2	1.7	1.7	1.2	1.7	1.3
R Carotid	1.3	1	2.2	2.7	1.8	2.1	1.9	1.7	2	1.9	1.4	1.6	1.3	2.6	1.8	2.4	1.5	1	1.7	1.7	1.9	2.1	2.3	1	1.3	1.4	1.7	1.2	1.2	1.5	2.2	1.7	1.2	1.6	1.6	1.7	1.7	1.5	2.2	2.1
L Carotid	1.8	1	2.1	1.9	1.8	2.4	1.9	1.7	2	1.9	1.4	1.5	1.2	2.4	2	2.6	1.6	1	1.7	1.9	1.9	2	2.4	1	1.2	1.6	1.6	1.2	1.3	1.4	2.2	1.7	1.2	1.4	1.8	1.6	2.1	1.5	2	1.8
R Vertebral	1	1	1	1	1	1.9	1	1.2	1.5	1.2	1.3	1	1	1	2	2.1	1.8	1	1	1	1.5	1.7	1.5	1	1	1	1.5	1	1	1.2	1	1	1	1	1.4	1.2	1.3	1.3	1	2
L Vertebral	1	1	1	1	1	1.9	1	1.2	1.2	1.2	1.4	1	1	1	2	2.1	1.9	1	1	1	1.6	2.1	1.9	1	1	1	1.1	1	1	1.2	1	1	1	1	1.4	1.3	1.4	1.2	1	2
R Subclavian	1	1	2	1.9	1.8	2.6	1	1.7	1	1.3	1	1	1.6	4.5	1.3	2.2	1	1	1	2.2	2	2.2	1.7	1	1	1	1.3	1	1	1.3	1	1.3	1	1	1.7	1.1	1.5	1.1	2.3	1.6
L Subclavian	1	1	1.3	1.6	1.4	3.2	1	1.7	1	1.2	1	1	1.7	3.8	1.6	2.4	1	1	1	1.9	2.1	1.9	8.6	1	1	1	1.7	1	1	1.3	1	1.7	1	1	1.1	1.2	1.5	2.1	2.5	1.8
R Axillary	1	1	1.4	1	1.5	2.6	1	1.7	1	1	1	1	1	1	1.6	2.2	1	1	1	1.6	1.7	1.7	1	1	1	1	1.3	1	1	1	1	1	1	1	1	1	1	1	1	1.2
L Axillary	1	1	1.6	1	1.6	3.1	1	1.9	1	1	1	1	1	1	1.6	2.1	1	1	1	1.4	1.8	1.6	1	1	1	1	1.2	1	1	1	1	1	1	1	1	1.1	1	1	1	1.4
R Iliac	1	1	1	1	2.6	3.3	1	1.1	1	2	1	1	1	1	1	1.9	1	1	1	1	2.2	1	1	1	1	1	1.4	1	1	1	1	1	1	1	1	1	1	1	1	1
L Iliac	1	1	1	1	2.9	3.1	1	1.1	1	2	1	1	1	1	1	1.9	1	1	1	1	2	1	1	1	1	1	1.4	1	1	1	1	1	1	1	1	1	1	1	1	1

## Sheet: Figure 3b
	Active disease																							Inactive disease
Asc. aorta	1.25	1.23	1.39	1.79	1.86	1.55	1.22	1.09	1.35	1.29	1.31	1.16	1.25	1.91	1.29	2.01	1.24	1.43	1.04	1.35	1.1	1.21	2.23	1.08	1.04	1	1.25	1.09	1.05	1.14	0.97	1.2	1.08	1.03	1.13	1.01	1.25	1.07	1.13	0.96
Aortic arch	1.3	1.3	1.46	1.73	1.44	1.45	1.32	1.08	1.28	1.24	1.47	1.14	1.36	1.81	1.25	1.81	1.26	1.46	1.11	1.3	1.24	1.24	2.37	1.04	1.14	1.07	1.29	0.97	1.01	1.13	1.12	1.18	1.05	1.05	1.04	1.08	1.15	1.57	1.33	1.09
Desc. thor. aorta	1.29	1.25	1.42	1.61	1.67	1.49	1.24	1	1.2	1.33	1.39	1.18	1.3	1.99	1.29	2.29	1.22	1.23	1.05	1.4	1.38	1.19	1.49	0.98	1.04	1.02	1.42	1.09	1.09	1.03	1.04	1.14	1.18	1.02	1.16	1.21	1.26	1.23	1.21	1.08
Abdominal aorta	1	1.23	1.15	1.43	2.03	1.69	1.15	1.07	1.15	1.43	1.36	1.19	1.06	1.77	1.23	2.47	1.29	1.33	0.92	1.48	1.37	1.17	2.22	0.96	1.02	0.89	1.32	1.05	1.05	0.93	1	1.07	1.15	0.92	1.11	1.09	1.35	1.33	1.2	0.99
R Carotid	1.24	1	1.78	1.65	1	1.53	1.48	1.4	1.56	1.98	1.17	1.06	1.69	1.76	1.68	2.46	1.47	1	1.3	1.63	1.34	1.52	1.57	1.21	1.17	1.15	1.59	1.13	1.05	1.09	1.37	1.2	1.1	1.23	1.2	1.39	1.17	1.07	1.21	1.38
L Carotid	1.38	1	1.77	1.56	1	1.66	1.37	1.41	1.29	1.06	1.2	1.06	1.52	1.74	1.32	2.22	1.26	1	1.26	1.58	1.28	1.42	1.51	1.25	1.03	1.16	1.51	1	0.99	1.01	1.31	1.23	1.07	1.18	1.26	1.31	1.12	1.01	1.35	1.13
R Vertebral	1	1	1	1	1	1.17	1	1	1.45	1.14	1	1	1.24	1	1.78	1.7	1	1	1.03	1.06	1.04	1.1	1	1.08	1	1	1.34	1	1	1	1	1	1	1	1.1	1	0.89	1	1	1.13
L Vertebral	1	1	1	1	1	1.14	1	1	1.32	1.18	1	1	1.4	1	1.91	1.96	1	1	1.02	1.27	1.19	1.4	1	1.07	1	1	1	1	1	1	1	1	1	1	1.12	1	0.99	1	1.39	1.21
R Subclavian	1.19	1	1.37	1.26	1.3	1.6	1.19	1.24	1	1	1	1	1.42	1.86	1.17	1.52	1	1	1	1.47	1.08	1.33	1	1	1	1	1.42	1	1	1	1	1.06	1	1.03	1	0.85	0.79	1	1.36	0.99
L Subclavian	1.06	1	1.39	1.36	1.29	1.78	1.3	1.28	1	1	1	1	1.58	1.87	1.3	2.09	1	1	1	1.4	1.11	1.24	3.24	1	1	1	1.43	1	1	1	1	1.05	1	0.96	0.77	0.85	1.01	1	1.39	0.99
R Axillary	1	1	1	1.27	1	1.9	1	1.18	1	1	1	1	1	1.38	1.28	2.08	1	1	1	1.23	1.15	1	1	1	1	1	1	1	1	1	1	0.96	1	1	1	0.88	0.89	1	1	1.27
L Axillary	1	1	1	1.25	1	1.86	1	1.14	1	1	1	1	1	1.28	1.24	2.07	1	1	1	1.13	1.04	1	1	1	1	1	1	1	1	1	1	0.85	1	1	1	0.89	0.89	1	1	0.99

## Sheet: Figure 3c
Active	Inactive
1.69	0.68
1.02	0.44
3.73	0.3
4.91	3.57
3.59	0.4
6.81	0.25
2.26	0.33
1.89	0.81
2.6	0.95
2.66	0.62
1.9	0.42
0.79	0.88
3.84	0.55
7.38	0.75
4.72	1.3
12.68	2.08
1.76	0.91
1.45
0.72
4.3
2.33
2.7
7.63

## Sheet: Figure 4a
Active	Inactive
3.9	3.3
2.4	4.9
3.6	2.4
3.1	3.6
6.3	2.5
3.9	4.5
4.8	4.5
3.8	4.5
5.4	5.3
8.2	3.4
5.3	4.4
3.2	4.4
4	3.5
4.8	6.4
5	8.1
4.2	3.6
2.4	5.1
3.9
3.9
4.5
3.6
4.1
5

## Sheet: Figure 4b
Active	Inactive
0	0
0	0
4	0
2	0
2	0
9	0
5	0
0	0
0	0
4	0
3	0
0	0
0	0
9	0
0	2
11	0
0	0
0
4
0
0
0
3

## Sheet: Figure 4c
Active	Inactive
0	1
0	2
4	0
2	2
1	0
6	0
3	3
2	0
0	0
3	0
3	0
0	0
0	0
9	2
2	1
0	0
0	0
0
0
3
0
1
3

## Sheet: Figure 4d
Active	Inactive
3	0
0	1
3	0
0	0
0	0
0	0
0	7
2	2
0	0
0	0
2	0
0	0
0	0
1	0
0	2
0	1
1	0
3
1
1
0
1
2

[truncated: 24 more sheets: Figure 4e, Figure 5a, Figure 5b, Figure 5c, Figure 5d, Figure 5e, Figure 6a, Figure 6b, Figure 6c, Figure 6d, Figure 7a, Figure 7b, Figure 7c, Figure 7d, Figure 8a, Figure 8b, S Figure 3, S Figure 4, S Figure 6, S Figure 7 …]
